# Supplementary material for: Analysis of AI Precision Education Strategy for Small Private Online Courses
Source: Front Psychol. 2021 Nov 10;12:749629. doi: 10.3389/fpsyg.2021.749629 (PMC8631353; doi:10.3389/fpsyg.2021.749629)
Supplement: Supplementary file 1 [file Table_1.XLSX]

## Sheet: 工作表1
1	3	3	3	3	3	3	3	3	3	3	3	3	3	3	3	3	3	3	3	3	4	3	3	3	3	3
1	5	5	5	5	5	5	5	5	5	5	5	5	5	5	5	5	5	5	5	5	5	5	5	5	5	5
1	3	3	3	3	3	3	2	2	3	3	3	3	3	3	3	3	3	3	3	3	3	3	3	3	3	3
1	5	5	4	5	4	4	4	4	4	4	4	5	4	5	4	4	4	4	5	4	4	4	5	5	4	5
1	5	5	5	5	5	5	5	5	5	5	5	5	5	5	5	5	5	5	5	5	5	5	5	5	5	5
1	5	5	5	5	5	5	5	5	5	4	3	4	5	4	4	4	5	5	5	5	5	5	4	5	5	5
1	5	5	5	5	5	5	5	5	5	5	5	5	5	5	5	5	5	5	5	5	5	5	5	5	5	5
1	5	5	5	5	5	5	5	5	5	5	5	5	5	2	3	3	3	5	5	5	3	3	3	5	5	5
1	5	5	5	5	4	5	4	5	5	3	4	4	4	5	4	5	4	4	5	5	5	5	5	4	4	5
1	3	4	4	4	4	3	3	3	4	2	4	4	4	3	4	3	4	4	4	4	4	4	4	4	4	4
1	3	4	4	4	4	3	3	3	4	2	4	4	4	3	4	3	4	4	4	4	4	4	4	4	4	4
1	4	5	5	5	5	4	5	5	5	3	3	4	5	3	4	4	4	5	5	5	5	5	5	5	5	5
1	4	4	4	4	4	4	4	4	4	4	4	4	5	3	3	3	3	3	4	4	5	4	5	5	4	5
1	4	5	4	5	4	4	5	4	5	4	3	4	3	4	4	4	5	5	5	4	5	4	4	4	4	5
1	4	5	5	5	5	5	5	5	5	4	4	4	4	4	4	5	4	5	5	5	5	5	5	4	4	4
1	5	5	5	5	5	4	4	5	5	3	2	4	5	2	4	3	3	4	5	5	5	5	4	4	4	4
1	5	5	5	5	5	4	4	5	5	5	3	4	4	3	2	4	3	4	5	4	4	4	4	5	4	5
1	4	5	5	4	5	5	5	5	5	4	2	2	2	3	4	4	4	5	5	4	5	5	5	4	4	4
1	4	5	5	5	5	4	5	5	5	5	5	4	3	4	3	4	4	4	5	4	5	4	4	5	5	5
1	3	4	4	4	4	3	3	3	3	3	3	3	3	3	3	3	3	3	4	3	3	3	3	3	3	3
1	5	5	5	5	5	5	5	5	5	5	5	5	5	3	3	3	3	5	5	5	5	5	5	5	5	5
2	4	4	5	5	4	4	4	5	4	4	4	4	4	4	5	4	4	5	4	5	4	4	4	4	4	5
2	4	4	4	4	4	4	4	4	4	4	4	4	4	4	4	4	4	4	4	4	4	4	4	4	4	4
2	4	5	4	4	4	5	4	4	5	4	4	5	4	3	3	4	4	4	4	5	4	4	5	5	5	4
2	5	5	5	5	5	5	5	5	5	5	5	5	5	5	5	5	5	5	5	5	5	5	5	5	5	5
2	5	5	4	5	5	5	4	5	5	5	4	5	5	5	5	5	5	5	5	5	5	4	5	5	5	4
2	4	5	4	5	5	5	4	5	4	5	4	5	4	4	5	4	4	4	5	4	5	4	5	4	5	3
2	5	5	5	5	5	5	5	5	3	5	5	5	5	5	5	5	5	5	5	5	5	5	5	5	5	5
2	5	5	5	5	5	5	5	5	5	5	5	5	5	5	4	5	5	5	5	5	5	5	5	5	5	5
2	3	3	3	3	3	3	3	3	3	3	3	3	3	3	3	3	3	3	3	3	3	3	3	3	3	3
2	4	5	5	5	5	4	4	4	4	4	4	4	4	3	3	3	3	5	5	4	4	4	4	5	5	5
2	3	3	3	3	3	3	3	3	3	3	3	3	3	3	3	3	3	3	3	3	3	3	3	3	3	3
2	5	5	5	5	5	5	5	5	5	4	5	4	4	4	4	4	5	5	5	5	5	5	5	4	5	4
2	5	5	5	4	4.5	4	5	4	4	4	5	5	5	4	4	5	4	4	4	4	4	4	5	5	4	5
2	5	5	5	5	5	5	5	5	5	5	5	5	5	5	5	5	5	5	5	5	5	5	5	5	5	5
2	5	5	5	5	5	5	5	5	5	5	5	5	5	5	5	5	5	5	5	5	5	5	5	5	5	5
2	3	3	3	3	3	3	3	3	3	3	3	3	3	3	3	3	3	3	3	3	3	3	3	3	3	3
2	4	3	4	4	4	3	4	3	4	4	3	4	5	3	4	3	4	4	3	4	4	4	4	4	3	4
2	5	5	5	5	5	5	5	5	5	5	4	5	4	5	4	4	5	5	4	4	4	4	5	5	5	5
2	3	2	5	4	3	4	4	5	5	5	5	4	5	3	4	5	4	5	5	4	5	4	5	5	5	4
2	3	4	4	5	4	5	5	4	5	5	5	4	5	3	4	5	4	5	5	4	5	5	5	5	5	5
2	5	5	5	5	5	5	5	5	5	5	5	5	5	4	4	4	4	4	4	4	5	5	5	5	4	5
2	4	4	4	4	4	4	4	4	4	4	4	4	4	4	4	4	4	4	4	4	4	4	4	4	4	4
2	4	4	4	4	5	4	5	5	5	4	4	5	5	5	5	5	4	5	5	4	5	5	5	4	4	4
2	3	3	3	3	3	3	3	3	3	3	2	3	2	3	3	3	2	2	2	2	3	3	3	3	3	2
2	5	5	4	5	5	5	4	5	5	5	5	4	5	5	4	5	5	5	5	4	5	4	5	5	5	5
2	4	5	4	5	4	4	4	5	4	5	4	4	5	4	4	5	5	4	4	5	5	4	5	4	4	4
2	5	5	5	5	5	5	5	5	5	5	5	5	5	5	5	5	5	5	5	5	5	5	5	5	5	5
2	5	5	4	5	4	5	5	5	5	5	5	5	4	5	5	5	5	5	5	5	4	5	5	5	4	5
2	3	3	3	3	4	4	4	4	4	3	3	3	4	3	4	3	4	3	3	3	4	3	4	4	3	3
2	5	5	5	5	5	5	5	5	5	5	5	5	5	5	5	5	5	5	5	5	5	5	5	5	5	5
2	4	4	4	4	4	4	4	3	4	4	4	4	5	4	4	4	3	4	4	4	5	4	4	4	4	4
2	4	4	4	3	3	5	5	5	4	5	5	5	5	5	5	5	5	4	3	4	5	4	4	5	4	4
2	5	5	5	5	5	5	4	4	5	3	3	4	5	4	3	4	4	5	5	5	4	5	5	4	4	5
2	5	5	3	3	4	5	5	5	4	5	5	5	5	5	5	5	5	5	3	3	5	5	5	5	5	5
2	3	3	3	3	3	3	3	3	3	3	3	3	3	3	3	3	3	3	3	3	3	3	3	3	3	3
2	3	3	3	4	4	3	2	3	3	3	3	4	4	4	3	3	4	4	5	3	5	5	5	4	2	3
2	4	3	4	3	4	4	4	3	3	3	4	4	4	3	3	3	3	4	4	3	3	4	4	4	4	3
2	4	4	4	4	4	4	3	3	4	4	4	4	4	4	4	4	4	4	4	4	4	4	4	4	4	4
2	4	4	4	4	3	4	5	5	4	3	5	4	5	3	4	4	3	4	4	3	5	4	4	4	4	4
2	2	1	1	1	2	3	3	3	2	4	3	4	5	4	4	3	4	3	1	4	4	4	5	2	4	4
2	4	4	3	4	4	4	4	4	4	3	3	3	3	3	3	3	3	4	4	4	4	4	4	4	3	3
2	3	3	4	3	3	3	4	2	3	4	4	3	4	3	3	4	4	4	3	4	4	4	4	4	4	4
