# Supplementary material for: Analysis of AI Precision Education Strategy for Small Private Online Courses
Source: Front Psychol. 2021 Nov 10;12:749629. doi: 10.3389/fpsyg.2021.749629 (PMC8631353; doi:10.3389/fpsyg.2021.749629)
Supplement: Supplementary file 2 [file Table_2.XLSX]

## Sheet: sheet1
27	102339	2	1
13	2389	7	-1
9	12000	0	-1
66	37096	17	1
39	28372	10	-1
1	162	3	-1
51	28165	55	1
49	51267	22	1
0	0	0	-1
17	16655	1	-1
21	35223	4	-1
73	52961	13	-1
1	361	0	-1
88	71424	11	1
0	0	0	-1
26	796	9	-1
14	9887	1	-1
11	12673	1	-1
60	15743	1	-1
95	54027	2	1
31	2412	8	1
